# Supplementary material for: QueTAL: a suite of tools to classify and compare TAL effectors functionally and phylogenetically
Source: Front Plant Sci. 2015 Aug 3;6:545. doi: 10.3389/fpls.2015.00545 (PMC4522561; doi:10.3389/fpls.2015.00545)
Supplement: Supplementary Table 1 — Accession number and RVD sequences of publicly available TAL effector sequences. [file Table1.XLSX]

## Sheet: Sheet1
gb	RVDseq	Specie	Abrev specie	Strain
YP_004030667.1	NI-NG-NG-NG-NN	Burkholderia rhizoxinica	Brh	HKI 454
YP_004022479.1	NI-NI-NN-NT-NN-NI-NI-NN-ND-NI-NI-NT-NR-NS-ND-NN-NG-NG-NS	Burkholderia rhizoxinica	Brh	HKI 454
YP_004030669.1	NG-GG-NN-NG-GG-NN-NI-NS-NI-NS-NI-NN-NG-GG-NK-NA-NI-NS-NI-NI-NI-ND-NS-NG-KG	Burkholderia rhizoxinica	Brh	HKI 454
EBN19408.1	HG-HD-HD-HG	marine metagenome	Mor	-
ECG96325.1	HG-NN-HG-HD-HI-HG-HN	marine metagenome	Mor	-
ECG96326.1	NT-HD-HI-HI-HD-NN-HG-HK	marine metagenome	Mor	-
EBN19409.1	HG-HD-HD-NN-HG-HG-HD-HD-HD	marine metagenome	Mor	-
AGG20294.1	HD-IS	Ralstonia solanacearum	Rso	HN515
BAD42396.1	HD-IS	Ralstonia solanacearum	Rso	RS1000
ABO27075.1	HD-IS	Ralstonia solanacearum	Rso	SD5072402
AGG20297.1	HD-IS	Ralstonia solanacearum	Rso	SD58
ABO27072.1	NH-SN-HD-IS	Ralstonia solanacearum	Rso	FJ4071619
ABO27068.1	NP-NH-SN-HD-IS	Ralstonia solanacearum	Rso	FPJ16
CBJ35887.1	NT-NN-NN-NN-NG-SI-NK-ND-ND-NN-NN-NN-NN	Ralstonia solanacearum	Rso	PSI07
ABO27074.1	NK-HN-HN-XX-XX-XX-XX-XX-XX-HD-HD-SH-HD-IS	Ralstonia solanacearum	Rso	GX5072605
AGG20300.1	NT-NK-HN-HN-HN-QN-NG-HD-NK-HD-HD-SH-HD-IS	Ralstonia solanacearum	Rso	GX526
ABO27071.1	HN-HN-HN-NG-XX-XX-XX-XX-XX-XX-NH-SN-HD-IS	Ralstonia solanacearum	Rso	ZJ1993Bn1
AGG20303.1	NT-NK-HN-HN-HN-NG-HD-NK-HD-HD-NP-NP-NH-SN-HD-IS	Ralstonia solanacearum	Rso	GD45
ABO27073.1	NT-NK-HN-HN-HN-HN-NG-XX-XX-XX-SH-NP-NH-SN-HD-IS	Ralstonia solanacearum	Rso	GD5061311
AGG20295.1	NT-NK-HN-HN-HN-HN-NG-NK-HD-HD-SH-NP-NH-SN-HD-IS	Ralstonia solanacearum	Rso	GD52
ABO27069.1	NK-HN-HN-HN-HN-SH-XX-XX-XX-XX-XX-NP-NH-SN-HD-IS	Ralstonia solanacearum	Rso	ICPM11121
CCA82456.1	NT-NN-NN-NN-NN-NN-NN-NN-NG-SI-NK-ND-ND-NN-NN-NN	Ralstonia solanacearum	Rso	R229
AGG20296.1	NT-NK-HN-HN-HN-HN-NG-HD-NK-HD-HD-SH-NP-NH-SN-HD-IS	Ralstonia solanacearum	Rso	FJ41
CAD15517.1	NT-NK-HN-HN-HN-HN-NG-HD-NK-HD-HD-SH-NP-NH-SN-HD-IS	Ralstonia solanacearum	Rso	GMI1000
ABO27070.1	NT-NK-HN-HN-HN-NN-NG-XX-XX-XX-XX-XX-NP-NH-SN-HD-IS	Ralstonia solanacearum	Rso	GX5072306
AGG20301.1	NT-NK-HN-HN-HN-HN-NG-HD-NK-HD-HD-SH-NP-NH-SN-HD-IS	Ralstonia solanacearum	Rso	GX528
AGG20292.1	NT-NK-HN-HN-HN-HN-NG-HD-NK-HD-HD-SH-NP-NH-SN-HD-IS	Ralstonia solanacearum	Rso	GX53
AGG20293.1	NT-NK-HN-HN-HN-HN-NG-HD-NK-HD-HD-SH-NP-NH-SN-HD-IS	Ralstonia solanacearum	Rso	GX55
AGG20302.1	NT-NK-HN-HN-HN-HN-NG-HD-NK-HD-HD-SH-NP-NH-SN-HD-IS	Ralstonia solanacearum	Rso	GZ522
AGG20291.1	NT-NK-HN-HN-HN-NN-NG-HD-NK-HD-HD-SH-NP-NH-SN-HD-IS	Ralstonia solanacearum	Rso	HB53
AGG20304.1	NT-NK-HN-HN-HN-HN-NG-HD-NK-HD-HD-SH-NP-NH-SN-HD-IS	Ralstonia solanacearum	Rso	ICPM11110
AGG20290.1	NT-NK-HN-HN-HN-HN-NG-HD-NK-HD-HD-SH-NP-NH-SN-HD-IS	Ralstonia solanacearum	Rso	JS53
AGG20299.1	NT-NK-HN-HN-HN-HN-NG-HD-NK-HD-HD-SH-NP-NH-SN-HD-IS	Ralstonia solanacearum	Rso	UW148
AGG20298.1	NT-NK-HN-HN-HN-HN-NG-HD-NK-HD-HD-SH-NP-NH-NH-SN-HY-IS	Ralstonia solanacearum	Rso	UW360
ABO27067.1	NT-NK-HN-HN-HN-HN-NG-XX-XX-XX-XX-SH-NP-NH-NH-SN-HY-IS	Ralstonia solanacearum	Rso	UW360
AAX12209.1	NI-NS-HD-NG-HD-NG-NG-HD-NI-NG-NI-NG-NI-NG-NI-HD-NI-HD-NI-NG-NG	Xanthomonas axonopodis pv. glycines	Xag	8ra
AAX12193.1	NI-NS-HD-NG-HD-NG-NG-HD-NI-NG-NI-NG-NI-NG-NI-HD-NI-HD-NI-NG-NG	Xanthomonas axonopodis pv. glycines	Xag	AG1
ACN82432.1	NI-NS-HD-NG-HD-NG-NG-HD-NI-NG-NI-NG-NI-NG-NI-HD-NI-HD-NI-NG-NG	Xanthomonas axonopodis pv. glycines	Xag	KU-P-SW005
ADM80412.1	NI-NG-NI-NN-NI-HD-NS-NS-NN-NG-HD-NN-NI-NG	Xanthomonas axonopodis pv. manihotis	Xam	CFBP1851
AAA27592.1	NI-NG-NI-NI-NG-NG	Xanthomonas campestris	Xc	Xv 87-7
AAB69865.1	NI-HD-HD-NI-HD-NI-NG-NI-NN-HD-NI-NG-N*-NN	Xanthomonas campestris	Xc	XcmN
AAY43359.1	NI-HD-NI-HD-HD-HD-NS-NS-NS-HD-NI-NG	Xanthomonas campestris pv. armoraciae	Xcm	5
AAY43360.1	NI-HD-HD-NG-NS-NS-NI-HD-NG-NI-NS-NI-NG-NI-NG	Xanthomonas campestris pv. armoraciae	Xcm	5
AAY43358.1	NN-IG-NG-NI-NG-NG-HD-NG-HD-NI-HD-NI-HD-NG-HD-NG-HD-HD-NG-NG-NI-NG	Xanthomonas campestris pv. armoraciae	Xcm	5
EFF45713.1	NV-NI-NG	Xanthomonas citri pv. aurantifolii	Xca	ICPB 10535
EFF43075.1	HD-NG-HD-NG-NI-NG-HD-NG-NG-NG	Xanthomonas citri pv. aurantifolii	Xca	ICPB 11122
EFF48625.1	NI-NG-NI-NI-HD-HD-HD-HD-HD-HD-NG-NG-NG	Xanthomonas citri pv. aurantifolii	Xca	ICPB 10535
EFF42065.1	NG-NG-NG-NG-NG-NG-NI-HD-NG-NG-NN-NN-NN-NG	Xanthomonas citri pv. aurantifolii	Xca	ICPB 11122
ADI48328.1	NI-NI-NI-NG-NI-NI-HD-HD-HD-NI-HD-NG-NG-NG-NG	Xanthomonas citri pv. aurantifolii	Xca	ICMP 8435
EFF47221.1	NI-NG-NI-NG-NI-NI-HD-HD-HD-NI-HD-NG-NG-NG-NG	Xanthomonas citri pv. aurantifolii	Xca	ICPB 10535
ABO77782.1	HD-NG-HD-HD-NI-NG-NI-NG-NI-NI-HD-NG-HD-HD-HD-NG-NG-NG	Xanthomonas citri pv. aurantifolii	Xca	C340; ATCC 51302
ADI48327.1	HD-NG-HD-HD-NI-NG-NI-NG-NI-NI-HD-NG-HD-HD-HD-NG-NG-NG	Xanthomonas citri pv. aurantifolii	Xca	ICMP 8435
EFF47385.1	HD-NG-HD-HD-NI-NG-NI-NG-NI-NI-HD-NG-HD-HD-HD-NG-NG-NG	Xanthomonas citri pv. aurantifolii	Xca	ICPB 10535
NP_942641.1	HD-NG-HD-NG-NI-NG-HD-NG-HD-NI-NI-HD-HD-HD-HD-NG-NG-NG	Xanthomonas citri pv. aurantifolii	Xca	-
AAB00675.1	HD-NI-NG-HD-HD-NI-HD-NI-NS-HD-HD-HD-NN-NG	Xanthomonas citri pv. citri	Xci	?
BAF46269.1	NI-HD-NI-HD-NI-NG-N*-NI-N*-NI-HD-HD-NI-HD-NG	Xanthomonas citri pv. citri	Xci	KC21
NP_644725.1	NI-HD-NI-HD-NI-HD-HD-NG-HD-NG-NG-NG-NG-NI-NI-NG	Xanthomonas citri pv. citri	Xci	306
AAM39261.1	NI-HD-NI-HD-NI-NG-HD-NG-NG-NG-NI-NI-NI-NI-HD-NG	Xanthomonas citri pv. citri	Xci	306
BAF46270.1	NI-HD-NI-HD-NI-NG-HD-NG-NG-NG-NI-NI-NI-NI-HD-NG	Xanthomonas citri pv. citri	Xci	KC21
BAA37120.1	NI-N*-NI-HD-NI-HD-HD-NG-HD-NG-NG-NG-NG-NI-HD-NG	Xanthomonas citri pv. citri	Xci	NA-1
ABO77781.1	NI-NI-N*-NI-N*-NI-HD-HD-NG-NI-HD-NI-HD-HD-HD-NG	Xanthomonas citri pv. citri	Xci	Xc270
AAM39226.1	NI-N*-NI-N*-NI-HD-HD-N*-NI-HD-NI-HD-N*-NI-HD-HD-NG	Xanthomonas citri pv. citri	Xci	306
AAM39311.1	NI-N*-NI-NI-NI-HD-HD-NG-HD-NG-NG-NG-NG-NS-HD-HD-NG-NG	Xanthomonas citri pv. citri	Xci	306
AAC43587.1	NI-N*-NI-NI-NI-NG-HD-NG-HD-NG-NG-NG-NG-NS-HD-HD-NG-NG	Xanthomonas citri pv. citri	Xci	3213
BAF46271.1	NI-N*-NI-NI-NI-HD-HD-NG-HD-NG-NG-NG-NG-NS-HD-HD-NG-NG	Xanthomonas citri pv. citri	Xci	KC21
BAA37119.1	NI-N*-NI-NI-NI-HD-HD-NG-HD-NG-NG-NG-NG-NS-HD-HD-NG-NG	Xanthomonas citri pv. citri	Xci	NA-1
ABO77779.1	NI-NG-NG-NG-NS-HD-HD-NS-HD-NG-NC-NG-NG-NS-HD-HD-NG-NG	Xanthomonas citri pv. citri	Xci	X0053
ABO77780.1	NI-NG-NI-HD-NI-HD-HD-NG-HD-NG-NG-NG-NS-HD-NS-NG-NG-NG	Xanthomonas citri pv. citri	Xci	Xc270
ACZ62653.1	NI-N*-NI-NI-NI-HD-HD-NG-HD-NG-NG-NG-NG-NS-HD-HD-NG-NG	Xanthomonas citri pv. citri	Xci	XW19
ACZ62652.1	NI-N*-NI-NI-NI-HD-HD-NG-HD-NG-NG-NG-NG-NG-HD-HD-NG-NG	Xanthomonas citri pv. citri	Xci	XW47
ACN39605.1	NI-N*-NI-NI-HD-NI-HD-HD-HD-N*-HD-NS-NI-HD-NI-N*-NI-NS-NG	Xanthomonas citri pv. citri	Xci	Wellington; 12879
BAF46272.1	NI-N*-NI-N*-NI-HD-HD-N*-NI-HD-NI-HD-N*-NI-HD-NI-HD-N*-NI-HD-HD-NG	Xanthomonas citri pv. citri	Xci	KC21
AGH79845.1	NI-HD-NI-HD-NI-HD-HD-NG-HD-HD-N*-NI-HD-HD-NI-HD-HD-NG-HD-NG-NI-HD-NG-NG	Xanthomonas citri pv. citri	Xci	Xac29-1
BAA37121.1	NI-HD-NI-HD-NI-HD-HD-NG-HD-HD-N*-NI-HD-HD-NI-HD-HD-NG-HD-NG-NI-HD-NG-NG	Xanthomonas citri pv. citri	Xci	NA-1
YP_008640914.1	NI-NG-HD-NG-HD-NI-NG-NI-HY-NN-N*-HD-NG-HY-NN-HD-NG	Xanthomonas fuscans subsp. fuscans	Xff	4834-R
CDF63714.1	NI-NN-NN-HD-NI-HD-NI-HD-HD-HD-HD-HD-NI-NG-NI-NG-NI-NN-NG-NN-HD-HD-NF-HD-NI-HD-HD-HD-HD-HD-NG-NG	Xanthomonas fuscans subsp. fuscans	Xff	4834-R
ABO27072.1	NN-HD-H*-NG	Xanthomonas gardneri	Xga	ATCC 19865
ABP97430.1	NN-IG-NI-NI-NI-HD-HD-NG-NN-NI-HD-HD-HD-NG	Xanthomonas gardneri	Xga	XV444
ABG37631.1	HD-NG	Xanthomonas oryzae pv. oryzae	Xoo	JXOIII
ABG37632.1	NI-NG	Xanthomonas oryzae pv. oryzae	Xoo	JXOIII
AAW77510.1	NG-HD-HD-HD-NG-NG	Xanthomonas oryzae pv. oryzae	Xoo	KACC10331
AAQ79773.2	NS-HD-NI-NI-NI-N*	Xanthomonas oryzae pv. oryzae	Xoo	PX0339
AAN01357.1	HD-HD-HD-NG-N*-NN-HD-HD-NG	Xanthomonas oryzae pv. oryzae	Xoo	JXOIII
AAS58130.3	NI-HG-NI-NI-NS-HD-NI-N*-NS-NG	Xanthomonas oryzae pv. oryzae	Xoo	?
YP_199876.1	NI-NN-NI-HG-HG-HD-NG-HD-HG-HD-HD-HD-NG	Xanthomonas oryzae pv. oryzae	Xoo	KACC10331
YP_450161.1	NI-NN-NI-HG-HG-NV-HG-HD-HG-HD-HD-HD-NG	Xanthomonas oryzae pv. oryzae	Xoo	MAFF 311018
ACD60569.2	NI-NN-NI-HG-HG-NV-HG-HD-HG-HD-HD-HD-NG	Xanthomonas oryzae pv. oryzae	Xoo	PXO99A
AJQ84309	NI-NN-NI-HG-HG-NV-HG-HD-HG-HD-HD-HD-NG	Xanthomonas oryzae pv. oryzae	Xoo	PXO86
AAS58127.2	NI-HG-NI-NI-NS-HD-NN-NI-NG-NN-NI-N*-NS-N*	Xanthomonas oryzae pv. oryzae	Xoo	?
YP_199877.1	HD-NG-N*-N*-NI-NI-NN-HD-HI-ND-HD-NI-HD-NG-NG	Xanthomonas oryzae pv. oryzae	Xoo	KACC10331
ACD58246.1	NI-NG-NN-NG-NK-NG-NI-NN-NI-NN-NI-HD-N*-NS-NG	Xanthomonas oryzae pv. oryzae	Xoo	PXO99A
YP_202894.1/AAW77509.1	NI-HG-NI-NN-NI-NN-HD-HD-HD-HD-NS-NS-HD-NI-NI-HD	Xanthomonas oryzae pv. oryzae	Xoo	KACC10331
YP_451158.1	NI-NN-NN-NI-NI-NI-HD-NS-HG-NN-NN-NN-NI-NI-NG-HD	Xanthomonas oryzae pv. oryzae	Xoo	MAFF 311018
AAA92974.1	NI-HG-NI-HG-NI-NI-NN-HD-NI-HD-NN-HG-NS-NG-HD-N*	Xanthomonas oryzae pv. oryzae	Xoo	PXO86
ACD58650.2	NI-NN-NN-NI-NI-NI-HD-NS-HG-NN-NN-NN-NI-NI-HG-HD	Xanthomonas oryzae pv. oryzae	Xoo	PXO99A
ACD58925.2	NI-NS-HD-HG-NS-NN-HD-H*-NG-NN-NN-HD-HD-NG-HD-NG	Xanthomonas oryzae pv. oryzae	Xoo	PXO99A
AJQ83306	NI-NS-HD-HG-NS-NN-HD-H*-NG-NN-NN-HD-HD-NG-HD-NG	Xanthomonas oryzae pv. oryzae	Xoo	PXO86
YP_200903.1	NI-NN-NN-NI-NI-NI-NS-HG-HD-NI-N*-NS-NI-NI-NN-NI-NG	Xanthomonas oryzae pv. oryzae	Xoo	KACC10331
YP_450163.1	NI-NN-N*-NG-NS-NN-NN-NN-NI-NN-NI-N*-HD-HD-NI-NG-NG	Xanthomonas oryzae pv. oryzae	Xoo	MAFF 311018
ACD60565.2	NI-NN-N*-NG-NS-NN-NN-NN-NI-NN-NI-N*-HD-HD-NI-NG-NG	Xanthomonas oryzae pv. oryzae	Xoo	PXO99A
AJQ83294	NI-N*-NI-NS-NN-NG-NN-HD-HD-HD-NG-HD-NS-HD-N*-NS-NG	Xanthomonas oryzae pv. oryzae	Xoo	PXO86
AJQ84306	NI-NN-N*-NG-NS-NN-NN-NN-NI-NN-NI-N*-HD-HD-NI-NG-NG	Xanthomonas oryzae pv. oryzae	Xoo	PXO86
AAS58128.2	NI-HG-NI-NI-NS-HD-NN-HD-HD-HD-NS-N*-NG-HD-HD-N*-NS-NG	Xanthomonas oryzae pv. oryzae	Xoo	?
ACD11364.1	NI-HG-NI-NI-NI-NN-HD-NS-NN-NS-NN-HD-NN-NI-HD-NN-NS-NG	Xanthomonas oryzae pv. oryzae	Xoo	C8
YP_200766.1	NI-NS-HD-NG-NS-NN-HD-N*-NN-NN-NI-NN-HD-NG-HD-HD-HD-NG	Xanthomonas oryzae pv. oryzae	Xoo	KACC10331
YP_451025.1	NI-NS-HD-NG-NS-NN-HD-N*-NN-NN-NI-NG-HD-NG-HD-HD-HD-NG	Xanthomonas oryzae pv. oryzae	Xoo	MAFF 311018
YP_451696.1	NS-HD-NG-NG-NG-NG-HD-HD-HD-HD-NN-HD-NG-HD-HD-HD-NN-H*	Xanthomonas oryzae pv. oryzae	Xoo	MAFF 311018
ACD59223.2	NI-HG-NI-NI-NI-NN-HD-NS-NN-NS-NN-HD-NN-NI-HD-NN-NS-NG	Xanthomonas oryzae pv. oryzae	Xoo	PXO99A
ACD59416.2	NI-HG-NI-NI-NI-NN-HD-NS-NN-NS-NN-HD-NN-NI-HD-NN-NS-NG	Xanthomonas oryzae pv. oryzae	Xoo	PXO99A
ACD58449.2	NS-HD-NG-NG-NG-HD-HD-NG-HD-NN-NG-HD-NN-HD-NG-HD-NI-NG	Xanthomonas oryzae pv. oryzae	Xoo	PXO99A
ACD58455.2	NS-HD-NG-NG-NG-NG-NG-HD-HD-HD-NN-HD-NG-HD-HD-HD-HD-NG	Xanthomonas oryzae pv. oryzae	Xoo	PXO99A
AJQ83528	NS-NG-NG-NG-NG-NG-NG-HD-HD-HD-NN-HD-NG-HD-HD-HD-HD-HG	Xanthomonas oryzae pv. oryzae	Xoo	PXO86
AJQ83546	NI-HG-NI-NI-NI-NN-HD-NS-NN-NS-NN-HD-NN-NI-HD-NN-NS-NG	Xanthomonas oryzae pv. oryzae	Xoo	PXO86
AAS58129.3	NI-HG-NI-NI-NS-HD-NI-HD-HG-HD-NI-N*-NS-NI-NI-HG-N*-NS-N*	Xanthomonas oryzae pv. oryzae	Xoo	?
YP_201654.1	NI-HG-NI-NI-NS-HD-NN-HD-HD-HD-NS-N*-NG-HD-HD-NS-NS-NN-NG	Xanthomonas oryzae pv. oryzae	Xoo	KACC10331
AIA22683.1	NI-HG-NS-HG-HG-HD-NS-NG-HD-NN-NG-HG-NG-HD-HG-HD-HD-NI-NN-NG	Xanthomonas oryzae pv. oryzae	Xoo	ITCCBB0002
ACM44927.1	HD-HD-HD-NG-N*-NN-HD-HD-N*-NI-NN-HD-HI-ND-HD-NI-HD-HD-NG-NG	Xanthomonas oryzae pv. oryzae	Xoo	JXOIII
YP_200915.1	NI-HG-NI-NG-HG-HD-NS-NG-HD-NN-NG-HG-NG-HD-HG-HD-HD-NI-NN-NG	Xanthomonas oryzae pv. oryzae	Xoo	KACC10331
YP_200767.1	NI-HG-NI-NI-NI-NN-HD-NS-NN-NS-NN-HD-NN-NI-HD-NN-NI-NG-HD-NG	Xanthomonas oryzae pv. oryzae	Xoo	KACC10331
YP_201652.1	NI-NG-NN-NG-NK-NG-NI-NN-NI-NN-NI-NN-NS-NG-NS-NN-NI-N*-NS-NG	Xanthomonas oryzae pv. oryzae	Xoo	KACC10331
YP_450167.1	HD-HD-HD-NG-N*-NG-HD-S*-HG-NI-NI-NN-HD-NN-ND-HD-NI-HD-HG-NG	Xanthomonas oryzae pv. oryzae	Xoo	MAFF 311018
YP_451027.1	NI-HG-NI-NI-NI-NN-HD-NS-NN-NS-NN-HD-NN-NI-HD-NN-NI-NG-HD-NG	Xanthomonas oryzae pv. oryzae	Xoo	MAFF 311018
YP_451187.1	NI-N*-NI-NS-NN-NG-NN-NS-N*-NS-NN-NS-N*-HD-HG-HD-NI-HD-HD-NG	Xanthomonas oryzae pv. oryzae	Xoo	MAFF 311018
YP_451894.1	NI-NG-NN-NG-NK-NG-NI-NN-NI-NN-NI-NN-NS-NG-NS-NN-NI-N*-NS-NG	Xanthomonas oryzae pv. oryzae	Xoo	MAFF 311018
ACD60557.2	HD-HD-HD-NG-N*-NN-HD-HD-N*-NI-NI-NN-HD-HI-ND-HD-NI-HD-NG-NG	Xanthomonas oryzae pv. oryzae	Xoo	PXO99A
ACD59227.2	NI-HG-NS-HG-HG-HD-NS-NG-HD-NN-NG-HG-NG-HD-HG-HD-HD-NI-NN-NG	Xanthomonas oryzae pv. oryzae	Xoo	PXO99A
ACD59420.2	NI-HG-NS-HG-HG-HD-NS-NG-HD-NN-NG-HG-NG-HD-HG-HD-HD-NI-NN-NG	Xanthomonas oryzae pv. oryzae	Xoo	PXO99A
ACD58948.2	NI-N*-NI-NS-NN-NG-NN-NS-N*-NS-NN-NS-N*-NI-HG-HD-NI-HD-HD-NG	Xanthomonas oryzae pv. oryzae	Xoo	PXO99A
AJQ84300	HD-HD-HD-NG-N*-NN-HD-HD-N*-NI-NI-NN-HD-HI-ND-HD-NI-HD-NG-NG	Xanthomonas oryzae pv. oryzae	Xoo	PXO86
AJQ82712	NI-NG-NN-NG-NK-NG-NI-NN-NI-NN-NI-NN-NS-NG-NS-NN-NI-N*-NS-NG	Xanthomonas oryzae pv. oryzae	Xoo	PXO86
AJQ83309	NI-HG-NS-HG-HG-HD-NS-NG-HD-NN-NG-HG-NG-HD-HG-HD-HD-NI-NN-NG	Xanthomonas oryzae pv. oryzae	Xoo	PXO86
ABY60855.1	NN-HD-HD-HD-NI-NI-NN-NI-HD-HD-HD-HG-NN-NN-HD-NS-NN-HD-N*-NS-NG	Xanthomonas oryzae pv. oryzae	Xoo	C8
YP_451156.1	NI-N*-NI-HG-NI-NI-NS-HD-NN-HD-NS-NG-SS-HD-NI-NI-NN-NI-NN-NS-NG	Xanthomonas oryzae pv. oryzae	Xoo	MAFF 311018
AJQ83291	NI-N*-NI-HG-NI-NI-NS-HD-NN-HD-NS-NG-SS-HD-NI-NI-NN-NI-NN-NI-NG	Xanthomonas oryzae pv. oryzae	Xoo	PXO86
AEK86668.1	NS-NG-NS-HD-NI-NG-NN-NG-HD-NI-NN-N*-NI-NN-HD-NG-NI-NN-N*-HD-NN-NG	Xanthomonas oryzae pv. oryzae	Xoo	BAI3
AAS46026.1	NI-HG-NI-NN-NN-NI-NN-HD-NI-HD-NS-NS-NS-HD-NN-HD-NG-HD-HD-HD-NG-NG	Xanthomonas oryzae pv. oryzae	Xoo	JX01
YP_453043.1	NI-HG-NI-NN-NN-NI-NN-HD-NI-HD-NS-NS-NS-HD-NN-HD-NG-HD-HD-HD-NG-NG	Xanthomonas oryzae pv. oryzae	Xoo	MAFF 311018
ACD57198.2	NI-NG-NI-NI-N*-NN-HD-HD-N*-NI-NI-NI-NG-HD-HG-NN-NS-NN-HD-HD-NG-N*	Xanthomonas oryzae pv. oryzae	Xoo	PXO99A
AIA22682.1	NI-H*-NI-NN-NN-NN-NN-NN-HD-NI-HD-HG-HD-NI-N*-NS-NI-NI-HG-HD-NS-NS-NG	Xanthomonas oryzae pv. oryzae	Xoo	ITCCBB0002
YP_200918.1	NI-H*-NI-NN-NN-NN-NN-NN-HD-NI-NS-HG-HD-NI-N*-NS-NI-NI-HD-N*-NS-NI-NG	Xanthomonas oryzae pv. oryzae	Xoo	KACC10331
AAT46123.1	NI-H*-NI-NN-NN-NN-NN-NN-HD-NI-NS-HG-HD-NI-N*-NS-NI-NI-HD-HD-N*-NS-NG	Xanthomonas oryzae pv. oryzae	Xoo	PXO348
AAT46126.1	NI-H*-NI-NN-NN-NN-NN-NN-HD-NI-NS-HG-HD-NI-N*-NS-NI-NI-HD-HD-N*-NS-NG	Xanthomonas oryzae pv. oryzae	Xoo	PXO441
AAT46127.1	NI-H*-NI-NN-NN-NN-NN-NN-HD-NI-NS-HG-HD-NI-N*-NS-NI-NI-HD-HD-N*-NS-NG	Xanthomonas oryzae pv. oryzae	Xoo	PXO448
ACD58920.2	NI-H*-NI-NN-NN-NN-NN-NN-HD-NI-HD-HG-HD-NI-N*-NS-NI-NI-HG-HD-NS-NS-NG	Xanthomonas oryzae pv. oryzae	Xoo	PXO99A
AJQ83314	NI-H*-NI-NN-NN-NN-NN-NN-HD-NI-NN-HG-HD-NI-N*-NS-NI-NI-HD-N*-NS-NI-NG	Xanthomonas oryzae pv. oryzae	Xoo	PXO86
YP_200770.1	NN-HD-NS-NG-HD-NN-N*-NI-HD-NS-HD-NN-HD-NN-HD-NN-NN-NN-NN-NN-NN-NN-HD-NG	Xanthomonas oryzae pv. oryzae	Xoo	KACC10331
BAE68756.1	NN-HD-NS-NG-HD-NN-N*-NI-HD-NS-HD-NN-HD-NN-HD-NN-NN-NN-NN-NN-NN-NN-HD-NG	Xanthomonas oryzae pv. oryzae	Xoo	MAFF 311018
ACD58243.2	NN-HD-NI-HG-HD-NG-N*-HD-HD-NI-NG-NG-NI-HD-NG-NN-NG-NI-NI-NI-NI-N*-NS-N*	Xanthomonas oryzae pv. oryzae	Xoo	PXO99A
ACD60573.2	NN-HD-NS-NG-HD-NN-N*-NI-HD-NS-HD-NN-HD-NN-HD-NN-NN-NN-NN-NN-NN-NN-HD-NG	Xanthomonas oryzae pv. oryzae	Xoo	PXO99A
AJQ84312	NN-HD-NS-NG-HD-NN-N*-NI-HD-NS-HD-NN-HD-NN-HD-NN-NN-NN-NN-NN-NN-NN-HD-NG	Xanthomonas oryzae pv. oryzae	Xoo	PXO86
AAS75145.1	NI-HG-NI-NI-NS-HD-NN-HD-HD-HD-NS-N*-NG-HD-HD-NS-NS-NN-NN-NI-NG-NN-NI-N*-NS-NG	Xanthomonas oryzae pv. oryzae	Xoo	KXO85
YP_451897.1	NI-HG-NI-NI-NS-HD-NN-HD-HD-HD-NS-N*-NG-HD-HD-NS-NS-NN-NN-NI-NG-NN-NI-N*-NS-N*	Xanthomonas oryzae pv. oryzae	Xoo	MAFF 311018
AAT46122.1	NI-HG-NI-NI-NS-HD-NN-HD-HD-HD-NS-N*-NG-HD-HD-NS-NS-NN-NN-NI-NG-NN-NI-N*-NS-NG	Xanthomonas oryzae pv. oryzae	Xoo	PXO0314
AAF98332.1	NI-HG-NI-NI-NS-HD-NN-HD-HD-HD-NS-N*-NG-HD-HD-NS-NS-NN-NN-NI-NG-NN-NI-N*-NS-NG	Xanthomonas oryzae pv. oryzae	Xoo	PXO1865
AAF98343.1	NI-HG-NI-NI-NS-HD-NN-HD-HD-HD-NS-N*-NG-HD-HD-NS-NS-NN-NN-NI-NG-NN-NI-N*-NS-NG	Xanthomonas oryzae pv. oryzae	Xoo	PXO2684
AAT46125.1	NI-HG-NI-NI-NS-HD-NN-HD-HD-HD-NS-N*-NG-HD-HD-NS-NS-NN-NN-NI-NG-NN-NI-N*-NS-NG	Xanthomonas oryzae pv. oryzae	Xoo	PXO557
AAG02079.2	NI-HG-NI-NI-NS-HD-NN-HD-HD-HD-NS-N*-NG-HD-HD-NS-NN-NS-NN-NI-NG-NN-NI-N*-NS-NG	Xanthomonas oryzae pv. oryzae	Xoo	PXO86
AJQ82709	NI-HG-NI-NI-NS-HD-NN-HD-HD-HD-NS-N*-NG-HD-HD-NS-NS-NN-NN-NI-NG-NN-NI-N*-NS-NG	Xanthomonas oryzae pv. oryzae	Xoo	PXO86
YP_200914.1	NI-N*-NI-NS-NN-NG-NN-NS-N*-NS-NN-NS-N*-HD-HG-HD-HD-HD-NS-N*-HD-HG-HD-HD-HD-HD-NG	Xanthomonas oryzae pv. oryzae	Xoo	KACC10331
YP_450165.1	HD-HD-NN-NN-NS-NG-HD-S*-HG-HD-NG-N*-HD-HD-HD-N*-NN-NQ-NN-HD-HI-ND-HD-HG-NN-HG-NG	Xanthomonas oryzae pv. oryzae	Xoo	MAFF 311018
YP_451895.1	NI-HG-NI-NI-HG-HD-NN-HD-HD-HD-NI-NI-NN-NI-HD-HD-HD-HG-NN-NN-HD-NS-NN-HD-NG-NS-N*	Xanthomonas oryzae pv. oryzae	Xoo	MAFF 311018
AAT46124.1	NI-HG-NI-NI-HG-HD-NN-HD-HD-HD-NI-NI-NN-NI-HD-HD-HD-HG-NN-NN-HD-NS-NN-HD-NG-NS-NG	Xanthomonas oryzae pv. oryzae	Xoo	PXO356
AAT46128.1	NI-HG-NI-NI-HG-HD-NN-HD-HD-HD-NI-NI-NN-NI-HD-HD-HD-HG-NN-NN-HD-NS-NN-HD-NG-NS-NG	Xanthomonas oryzae pv. oryzae	Xoo	PXO357
ACD60561.1	HD-HD-NN-NN-NG-NG-HD-NS-HG-HD-NG-N*-HD-HD-HD-N*-NN-NQ-NN-HD-HI-ND-HD-HG-NN-HG-NG	Xanthomonas oryzae pv. oryzae	Xoo	PXO99A
AJQ81665	NI-HG-NI-NI-HG-HD-NN-HD-HD-HD-NI-NI-NN-NI-HD-HD-HD-HG-NN-NN-HD-NS-NN-HD-N*-NS-NG	Xanthomonas oryzae pv. oryzae	Xoo	PXO86
AJQ84303	HD-HD-NN-NN-NS-NG-HD-S*-HG-HD-NG-N*-HD-HD-HD-N*-NN-NQ-NN-HD-HI-ND-HD-HG-NN-HG-NG	Xanthomonas oryzae pv. oryzae	Xoo	PXO86
AAS46027.1	NI-HG-NI-HG-NI-NI-NI-HD-NN-HD-HD-HD-NG-HD-NG-NI-HD-HD-NN-NS-NI-NN-NN-NG-NN-HD-N*-NS-NG	Xanthomonas oryzae pv. oryzae	Xoo	PXO61
YP_451189.1	NI-HG-NI-NG-HG-HD-NS-NG-HD-NN-NG-HG-NG-HD-HG-HD-HD-NI-NS-HG-HD-NI-N*-NS-NI-NI-HD-HD-N*-NS-N*	Xanthomonas oryzae pv. oryzae	Xoo	MAFF 311018
YP_451893.1	HD-HD-HD-NS-N*-NN-NS-N*-NS-NN-NI-NN-NI-HG-NI-NI-NS-HD-NN-HD-NS-NS-NN-HD-NN-NN-NN-NN-NN-HD-HD-NG	Xanthomonas oryzae pv. oryzae	Xoo	MAFF 311018
YP_201653.1	NI-HG-NI-NI-NS-HD-NN-HD-HG-NI-NI-HG-HD-NN-HD-HD-HD-NI-NI-NN-NI-HD-HD-HD-HG-NN-NN-HD-NS-NN-HD-N*-NS-NG	Xanthomonas oryzae pv. oryzae	Xoo	KACC10331
AAW59491.1	N*-NN-HD-HD-HD-NG	Xanthomonas oryzae pv. oryzicola	Xoc	?
AEQ94696.1	NI-NN-NI-NI-NG-HD-NG-NN-NI-NN-NI-NN-HD	Xanthomonas oryzae pv. oryzicola	Xoc	BLS256
AEQ94698.1	NN-HD-NI-NK-HD-HD-HD-NG-NI-NN-HD-HD-NG	Xanthomonas oryzae pv. oryzicola	Xoc	BLS256
AJQ86074	NI-NN-NI-NI-NG-HD-NG-NN-NI-NN-NI-NN-NG	Xanthomonas oryzae pv. oryzicola	Xoc	CFBP7342
AJQ88291	HD-HD-NN-NN-NN-NI-NN-NI-NN-NN-HD-HG-NG	Xanthomonas oryzae pv. oryzicola	Xoc	CFBP7342
AJQ89403	NN-NG-NS-HD-NI-NG-NN-NN-HG-ND-ND-HG-NG	Xanthomonas oryzae pv. oryzicola	Xoc	CFBP7342
AEQ96158.1	NS-HG-NI-NG-NS-NN-NG-NN-NG-HD-NN-HD-HD-NG	Xanthomonas oryzae pv. oryzicola	Xoc	BLS256
AJQ85969	HD-HG-N*-NN-HG-HD-NN-HD-NN-NG-NN-HD-NN-HD-NG	Xanthomonas oryzae pv. oryzicola	Xoc	CFBP7342
AJQ88292	NN-HD-NI-N*-NI-NI-NK-HD-HD-HD-NG-HD-NN-HD-HD	Xanthomonas oryzae pv. oryzicola	Xoc	CFBP7342
AEQ94695.1	HD-HD-HD-HD-HD-NG-HD-NN-HD-NG-HG-NN-HD-N*-NG-NG	Xanthomonas oryzae pv. oryzicola	Xoc	BLS256
AEQ95744.1	NI-HG-N*-NN-N*-HD-HG-HD-NN-HD-NK-HG-NN-NN-NG-HD	Xanthomonas oryzae pv. oryzicola	Xoc	BLS256
AEQ98323.1	NI-NN-HN-NN-NI-NG-HD-NN-HD-HG-HD-HG-HG-HD-HD-NG	Xanthomonas oryzae pv. oryzicola	Xoc	BLS256
AEQ95743.1	NI-NN-NI-NI-NI-NI-N*-NI-NG-NN-NN-NN-NI-NS-NG-NG	Xanthomonas oryzae pv. oryzicola	Xoc	BLS256
AEQ95881.1	NN-HD-NI-HD-NN-NG-NG-HD-NN-HD-N*-NN-HD-HD-HD-NG	Xanthomonas oryzae pv. oryzicola	Xoc	BLS256
AJQ88290	NI-NG-N*-NN-N*-HD-HG-HD-NN-HD-NN-HG-HG-NS-NG-HD	Xanthomonas oryzae pv. oryzicola	Xoc	CFBP7342
AAW59492.1	NS-HD-NI-N*-NI-HG-NG-HD-NN-NI-NG-HD-NN-NS-NN-NG-NN	Xanthomonas oryzae pv. oryzicola	Xoc	?
AEQ95742.1	HD-HD-NG-NI-HG-HD-HG-NI-HD-NN-HD-HG-HG-HG-NG-NI-NG	Xanthomonas oryzae pv. oryzicola	Xoc	BLS256
AEQ98454.1	HD-HG-HD-HG-N*-NN-NG-HD-NN-HD-NG-NG-NN-HD-N*-NG-NG	Xanthomonas oryzae pv. oryzicola	Xoc	BLS256
AEQ95741.1	NN-NN-ND-N*-NS-NS-YG-NI-SN-HD-HD-NG-HD-NS-NN-HD-NG	Xanthomonas oryzae pv. oryzicola	Xoc	BLS256
AJQ88045	NN-HD-HD-HH-NN-NG-NG-NG-HD-NI-NG-HD-HH-NG-NG-NG-NG	Xanthomonas oryzae pv. oryzicola	Xoc	CFBP7342
AJQ88293	NN-NN-HD-N*-NS-SN-YG-NI-SN-HD-HD-NG-HD-NS-NN-HD-NG	Xanthomonas oryzae pv. oryzicola	Xoc	CFBP7342
AEQ98462.1	HD-HD-HD-HD-HD-NG-HD-NN-HD-ND-NG-NG-NN-HG-ND-ND-HD-NG	Xanthomonas oryzae pv. oryzicola	Xoc	BLS256
AEQ96610.1	HH-NN-HD-HD-NG-N*-HD-NN-HD-ND-N*-NG-NS-NS-NN-HD-HD-NG	Xanthomonas oryzae pv. oryzicola	Xoc	BLS256
AEQ95875.1	NI-N*-NI-NI-NN-N*-NI-NK-HD-HD-HD-NG-NI-NN-HD-NN-HD-NG	Xanthomonas oryzae pv. oryzicola	Xoc	BLS256
AEQ96996.1	NN-HD-HD-HH-NN-NG-NS-NG-HD-NI-NG-HD-HH-NG-NG-NG-HA-NG	Xanthomonas oryzae pv. oryzicola	Xoc	BLS256
AEQ95871.1	NN-HD-NI-NI-NG-NN-NN-HD-NN-NI-NI-NN-NN-NN-NG-NI-HD-NG	Xanthomonas oryzae pv. oryzicola	Xoc	BLS256
AJQ87701	HH-NN-HD-HD-NG-N*-HD-NN-HD-ND-N*-NG-NS-NS-NN-HD-HD-NG	Xanthomonas oryzae pv. oryzicola	Xoc	CFBP7342
AJQ88182	NN-HD-NI-HD-NI-NG-NG-HD-NN-HD-N*-NN-HD-HD-NN-HD-HD-NG	Xanthomonas oryzae pv. oryzicola	Xoc	CFBP7342
AJQ88183	NI-N*-NI-NI-NN-N*-NI-NK-HD-HD-HD-NG-NI-NN-ND-N*-HD-NG	Xanthomonas oryzae pv. oryzicola	Xoc	CFBP7342
AJQ85964	HD-HD-NI-HD-HD-HG-HD-NN-ND-ND-NG-NG-NN-HG-HG-ND-HD-NG	Xanthomonas oryzae pv. oryzicola	Xoc	CFBP7342
AJQ88184	NN-HD-NI-NI-NG-NN-NN-HD-HH-NI-NI-NN-NN-NN-NG-NI-HD-NG	Xanthomonas oryzae pv. oryzicola	Xoc	CFBP7342
AEQ98467.1	HD-NN-HD-N*-NS-NN-HG-NI-NI-NS-NI-NG-HD-NN-HD-HD-NG-HG-NG	Xanthomonas oryzae pv. oryzicola	Xoc	BLS256
AEQ98746.1	NI-HG-NI-N*-HN-NG-NN-ND-HD-NG-HD-NI-HG-HG-HD-NN-HD-HH-NG	Xanthomonas oryzae pv. oryzicola	Xoc	BLS256
AEQ96964.1	NN-HD-NI-NI-NN-HA-NN-NS-NS-NI-HD-HA-HA-HA-HD-HD-HD-HA-HD-NG	Xanthomonas oryzae pv. oryzicola	Xoc	BLS256
AEQ98113.1	NN-NG-HD-NG-HD-HD-NI-NH-HG-NI-NN-NN-HD-NS-NG-NN-HD-NG-NG-NG	Xanthomonas oryzae pv. oryzicola	Xoc	BLS256
AEQ98589.1	NS-HD-NI-N*-NI-HG-NI-NI-N*-NG-HD-NN-NI-NG-HD-NN-NS-NN-NG-NN	Xanthomonas oryzae pv. oryzicola	Xoc	BLS256
AHA11379.1	NI-HG-HG-HG-HG-HG-NG-HD-HD-HD-NN-NN-HD-HG-HH-H*-H*-NN-HD-HG	Xanthomonas oryzae pv. oryzicola	Xoc	JSB2-24
AJQ88017	NN-HD-NS-NS-NN-HA-NN-NS-NS-NI-HD-HD-HD-HA-HD-NN-ND-NN-HD-NG	Xanthomonas oryzae pv. oryzicola	Xoc	CFBP7342
AJQ85859	NI-HD-NI-N*-NI-HG-NI-NI-N*-NG-HD-NN-NI-NG-HD-NN-NS-NN-NG-NG	Xanthomonas oryzae pv. oryzicola	Xoc	CFBP7342
AEQ95751.1	HD-HD-NC-HD-NC-NG-HD-HH-HD-NI-NG-N*-NS-N*-HD-HD-NS-NI-HG-HD-NG	Xanthomonas oryzae pv. oryzicola	Xoc	BLS256
AEQ98324.1	NN-NS-NG-NI-HD-HD-NG-NN-HD-NI-NG-N*-N*-NG-HD-HD-NS-NI-NN-NG-NG	Xanthomonas oryzae pv. oryzicola	Xoc	BLS256
AEQ95737.1	NS-ND-HG-HG-HG-NG-HG-HG-HD-HD-HD-NN-NN-HD-HG-HH-H*-H*-NN-HD-HG	Xanthomonas oryzae pv. oryzicola	Xoc	BLS256
AJQ86073	NN-NS-NG-NI-HD-HD-NG-NN-HD-NI-NG-N*-N*-NG-HD-HD-NS-NI-NN-NG-NG	Xanthomonas oryzae pv. oryzicola	Xoc	CFBP7342
AJQ86298	NN-HG-HD-NG-HD-HD-NI-NH-HG-NI-NN-NN-HD-NS-NG-NN-HD-NG-NG-NG-NG	Xanthomonas oryzae pv. oryzicola	Xoc	CFBP7342
AHA11384.1	NI-ND-HG-HG-HG-HG-NG-HG-HG-HD-HD-HD-NN-NN-HD-HG-HH-H*-H*-NN-HD-HG	Xanthomonas oryzae pv. oryzicola	Xoc	RS105
AEQ96157.1	NS-HG-NI-NG-NS-NN-ND-N*-NG-N*-HN-NN-HD-NS-NI-NN-HD-HD-NG-NG-HG-HD-NG	Xanthomonas oryzae pv. oryzicola	Xoc	BLS256
AJQ87298	NI-HG-NI-NN-NG-NN-ND-N*-NG-N*-HN-NN-HD-HN-NN-NN-HD-HD-NG-NG-NG-HD-NG	Xanthomonas oryzae pv. oryzicola	Xoc	CFBP7342
AEQ96609.1	NN-HD-NS-NG-HD-NN-HD-NI-HD-NN-HD-NN-HD-NN-HD-NN-NN-NN-NN-NN-NN-NN-HD-NG	Xanthomonas oryzae pv. oryzicola	Xoc	BLS256
AJQ88289	HD-HD-NN-NN-NG-N*-HD-NI-NG-HD-NG-NS-ND-HA-HD-N*-HH-NG-NI-NN-NN-HD-HD-NG-HD	Xanthomonas oryzae pv. oryzicola	Xoc	CFBP7342
AEQ96159.1	NI-NG-NI-NG-NN-NG-NN-NG-HD-NN-NN-HG-HD-NN-NS-NN-HD-HD-NG-NA-NN-HD-HD-HD-HD-NG	Xanthomonas oryzae pv. oryzicola	Xoc	BLS256
AJQ87299	NI-HG-NS-NG-NN-NG-HH-NG-HD-NN-NN-HG-HD-NN-NS-NN-HD-HD-NG-NA-NN-HD-HD-HD-HD-NG	Xanthomonas oryzae pv. oryzicola	Xoc	CFBP7342
AJQ87696	HD-HD-NN-NN-NG-N*-HD-NI-NG-HD-NG-NG-NS-ND-HA-HD-N*-HD-NG-NI-NN-NN-HD-HD-NG-HD	Xanthomonas oryzae pv. oryzicola	Xoc	CFBP7342
AEQ95745.1	HD-HD-NN-NN-NG-N*-HD-NI-NG-HD-NG-NS-HD-HA-ND-N*-ND-NN-HD-NN-NN-HD-HD-N*-NN-NG-HD	Xanthomonas oryzae pv. oryzicola	Xoc	BLS256
AJQ88288	NI-HG-NI-NG-HN-NG-NN-HD-ND-NG-HD-NI-HG-NG-HD-HH-N*-HH-N*-HD-NN-NG-HD-HD-NN-NN-NG-NN-NI-NV	Xanthomonas oryzae pv. oryzicola	Xoc	CFBP7342
ELP95554.1	NN-NN	Xanthomonas translucens	Xtu	DAR61454
ELP96319.1	HN-NI-NH	Xanthomonas translucens	Xtu	DAR61454
ELP96962.1	NN-NN-HD-NN	Xanthomonas translucens	Xtu	DAR61454
CAA34257.1	HD-NG-NS-NG-NI-NI-NI-HD-HD-NG-NS-NS-HD-HD-HD-NG-HD-NG	Xanthomonas euvesicatoria	Xe	71-21
CAA48680.1	NI-NG-NI-NI-NG-NG-NI-NS-NG-NI-NS-NG-HD-HD-NS-HD-NG-NG	Xanthomonas euvesicatoria	Xe	82-8
