# Supplementary material for: QueTAL: a suite of tools to classify and compare TAL effectors functionally and phylogenetically
Source: Front Plant Sci. 2015 Aug 3;6:545. doi: 10.3389/fpls.2015.00545 (PMC4522561; doi:10.3389/fpls.2015.00545)
Supplement: Supplementary Table 2 — Species composition of the full dataset of TAL effector sequences used in this work, including public sequences and those donated by collaborators. [file Table2.XLSX]

## Sheet: Sheet1
Taxon	Number of TAL effector sequences
Xanthomonas oryzae pv. oryzicola	287
Xanthomonas oryzae pv. oryzae	243
Xanthomonas citri pv. citri	87
Ralstonia solanacearum	47
Xanthomonas translucens	13
Xanthomonas citri pv. aurantifolii	10
Xanthomonas axonopodis pv. manihotis	7
Xanthomonas translucens pv. cerealis	7
marine metagenome	4
Burkholderia rhizoxinica	3
Xanthomonas axonopodis pv. glycines	3
Xanthomonas campestris pv. armoraciae	3
Xanthomonas campestris pv. campestris	3
Xanthomonas campestris	2
Xanthomonas fuscans subsp. fuscans	2
Xanthomonas gardneri	2
Xanthomonas euvesicatoria	2
Xanthomonas campestris pv. incanae	0
