# Supplementary material for: QueTAL: a suite of tools to classify and compare TAL effectors functionally and phylogenetically
Source: Front Plant Sci. 2015 Aug 3;6:545. doi: 10.3389/fpls.2015.00545 (PMC4522561; doi:10.3389/fpls.2015.00545)
Supplement: Supplementary Table 3 — RVD-DNA specificities used by FuncTAL to construct PWMs. [file Table3.XLSX]

## Sheet: Sheet1
	A	C	G	T
H*	0	0	0	1
N*	1	4	1	4
XX	1	1	1	1
HA	5	10	10	10
HD	15	50	5	5
HG	5	10	1	50
HI	3	1	1	0
HN	2	1	2	0
IG	5	10	1	50
NA	1	2	1	0
ND	10	50	0	5
NG	5	10	5	50
NI	50	10	5	5
NK	1	10	50	1
NN	30	10	30	2
NS	50	20	50	20
AA	1	2	1	6
AC	1	2	2	1
AD	1	1	1	0
AE	1	1	1	1
AF	2	2	2	3
AG	2	1	1	3
AH	2	1	2	2
AI	1	1	1	1
AK	2	3	4	2
AL	3	3	4	2
AM	1	1	1	1
AN	1	1	2	2
AP	2	2	2	3
AQ	1	1	1	1
AR	2	3	5	3
AS	4	3	2	4
AT	2	2	1	1
AV	1	4	4	0
AW	1	1	1	1
AY	3	2	2	2
CA	2	4	3	10
CC	1	1	1	1
CD	2	1	2	1
CE	2	1	1	1
CF	4	2	2	2
CG	2	1	2	4
CH	3	4	8	4
CI	6	3	4	4
CK	2	2	4	2
CL	1	1	1	1
CM	3	2	1	2
CN	3	5	50	3
CP	1	3	2	2
CQ	2	2	4	3
CR	7	50	50	4
CS	50	50	7	50
CT	4	5	7	4
CV	1	1	2	3
CW	1	1	2	2
CY	1	1	1	1
DA	2	2	2	2
DC	3	2	1	2
DD	1	1	1	1
DE	1	1	1	1
DF	1	1	1	1
DG	3	2	2	2
DH	1	1	1	2
DI	1	1	1	2
DK	1	2	3	2
DL	3	2	2	2
DM	1	1	1	1
DN	1	1	1	1
DP	1	1	3	2
DQ	5	3	3	2
DR	5	4	7	5
DS	1	1	1	1
DT	2	2	1	2
DV	1	1	1	1
DW	1	1	1	1
DY	1	3	2	2
EA	3	2	2	4
EC	3	5	6	1
ED	1	1	2	2
EE	1	1	1	1
EF	1	2	2	3
EG	1	1	1	1
EH	1	1	1	1
EI	3	1	2	2
EK	2	2	3	2
EL	3	1	2	3
EM	1	1	1	1
EN	2	2	1	1
EP	1	2	1	2
EQ	1	1	1	1
ER	3	3	7	2
ES	2	6	4	6
ET	5	4	5	6
EV	2	1	1	1
EW	2	1	1	1
EY	3	2	2	3
FA	3	4	3	9
FC	4	2	2	2
FD	1	1	1	1
FE	2	1	1	1
FF	1	1	1	1
FG	2	1	1	2
FH	1	2	3	2
FI	2	5	4	1
FK	1	2	7	1
FL	3	2	2	2
FM	1	1	1	1
FN	1	3	4	3
FP	2	3	2	7
FQ	6	8	8	8
FR	2	4	50	2
FS	5	6	5	50
FT	1	2	1	3
FV	3	2	2	2
FW	2	1	2	1
FY	2	2	1	2
GA	1	1	1	1
GC	1	1	1	1
GD	1	1	1	1
GE	2	2	1	1
GF	3	2	2	2
GG	2	3	2	4
GH	2	2	50	3
GI	2	1	1	2
GK	1	2	3	2
GL	2	2	3	1
GM	1	1	1	1
GN	1	2	1	3
GP	1	4	2	6
GQ	1	1	1	1
GR	5	6	8	8
GS	3	2	3	5
GT	1	3	2	2
GV	2	1	1	1
GW	2	2	2	1
GY	1	1	1	1
HC	50	50	4	2
HE	1	1	1	1
HF	2	5	3	5
HH	2	3	50	5
HK	1	1	1	1
HL	1	2	1	1
HM	1	2	2	1
HP	2	4	3	8
HQ	2	6	50	3
HR	1	1	2	1
HS	50	50	50	5
HT	50	8	50	2
HV	50	8	50	1
HW	2	5	2	2
HY	2	4	2	3
IA	2	2	2	3
IC	1	1	1	2
ID	2	1	1	1
IE	1	1	1	1
IF	1	1	2	1
IH	1	2	2	2
II	3	1	1	2
IK	2	2	3	2
IL	3	1	2	1
IM	1	1	1	1
IN	2	2	2	2
IP	2	2	1	2
IQ	1	2	1	2
IR	2	3	4	2
IS	2	5	2	3
IT	4	3	3	6
IV	6	5	3	5
IW	1	1	1	2
IY	2	1	2	2
KA	3	6	3	50
KC	50	10	4	5
KD	1	1	1	1
KE	1	1	1	1
KF	2	3	10	9
KG	1	3	1	9
KH	3	4	50	3
KI	50	3	2	3
KK	2	1	8	2
KL	2	4	4	7
KM	3	7	3	4
KN	5	4	50	5
KP	5	7	3	50
KQ	2	6	50	4
KR	4	4	50	7
KS	50	6	4	5
KT	50	9	50	6
KV	50	50	50	4
KW	1	4	4	3
KY	2	4	3	4
LA	1	3	2	3
LC	2	1	2	2
LD	2	1	1	1
LE	1	1	1	1
LF	4	3	4	5
LG	2	1	1	1
LH	2	2	4	2
LI	1	1	1	1
LK	2	3	8	5
LL	3	1	2	2
LM	3	3	4	2
LN	2	6	2	8
LP	5	4	2	7
LQ	7	8	7	50
LR	7	5	50	9
LS	2	2	2	3
LT	2	3	2	4
LV	2	2	1	3
LW	5	2	3	5
LY	5	3	2	4
MA	3	5	1	6
MC	2	2	1	1
MD	1	1	1	1
ME	1	1	1	1
MF	2	2	2	2
MG	5	4	4	6
MH	6	4	7	6
MI	1	2	1	2
MK	2	3	6	3
ML	2	1	1	2
MM	1	2	1	1
MN	3	5	4	10
MP	4	3	2	6
MQ	3	8	5	3
MR	2	2	5	4
MS	8	9	5	50
MT	2	3	2	4
MV	1	3	2	2
MW	2	4	3	5
MY	3	4	2	4
NC	8	9	6	2
NE	1	1	1	1
NF	1	4	3	4
NH	2	3	50	2
NL	4	4	3	3
NM	2	2	1	1
NP	5	4	2	4
NQ	3	6	5	2
NR	3	3	50	2
NT	50	9	50	2
NV	50	9	6	2
NW	2	5	4	2
NY	3	5	3	3
PA	1	3	1	6
PC	5	6	6	2
PD	3	4	5	4
PE	1	3	3	0
PF	3	2	2	2
PG	4	1	1	1
PH	3	4	3	6
PI	4	5	4	3
PK	2	3	4	3
PL	5	3	4	5
PM	1	1	1	1
PN	1	2	2	2
PP	2	2	3	3
PQ	2	1	2	3
PR	2	3	4	3
PS	1	3	1	4
PT	4	3	2	4
PV	2	2	2	2
PW	1	1	1	1
PY	1	1	1	1
QA	1	2	1	2
QC	1	1	1	1
QD	2	2	2	1
QE	3	5	4	2
QF	1	1	1	3
QG	1	1	1	2
QH	1	2	8	1
QI	1	1	1	1
QK	2	2	7	2
QL	2	2	2	2
QM	2	2	1	1
QN	2	2	1	2
QP	4	5	4	8
QQ	3	2	4	2
QR	5	7	50	6
QS	4	3	2	4
QT	1	2	1	2
QV	1	2	1	1
QW	2	5	3	3
QY	2	3	2	3
RA	3	4	3	7
RC	50	50	50	5
RD	3	4	2	2
RE	1	3	1	1
RF	2	3	3	4
RG	1	2	1	7
RH	8	9	50	9
RI	50	3	4	6
RK	1	1	5	1
RL	50	10	5	50
RM	1	2	1	2
RN	6	7	50	7
RP	4	6	5	8
RQ	4	4	50	7
RR	1	2	2	2
RS	4	5	5	5
RT	9	7	50	6
RV	50	50	50	50
RW	1	1	3	2
RY	2	3	1	4
SA	1	1	1	1
SC	1	1	1	1
SD	1	1	1	1
SE	2	2	3	3
SF	3	2	2	2
SG	8	5	4	50
SH	1	1	1	1
SI	1	1	1	1
SK	1	1	1	1
SL	1	1	1	1
SM	1	1	1	1
SN	30	10	30	1
SP	3	1	2	3
SQ	1	3	1	2
SR	1	1	3	2
SS	6	4	50	8
ST	3	2	2	2
SV	3	2	2	3
SW	3	2	2	2
SY	4	2	2	3
TA	1	2	1	3
TC	50	2	7	7
TD	2	1	1	1
TE	1	1	1	1
TF	3	3	3	4
TG	4	3	3	9
TH	1	1	1	1
TI	1	1	1	1
TK	2	2	4	2
TL	2	1	1	1
TM	1	1	1	1
TN	1	1	1	2
TP	2	4	2	4
TQ	3	2	2	3
TR	2	2	4	2
TS	1	2	1	2
TT	8	8	4	7
TV	1	5	3	1
TW	1	2	2	2
TY	8	3	3	5
VA	4	3	2	6
VC	1	1	1	1
VD	2	1	2	1
VE	3	1	2	2
VF	1	1	1	1
VG	1	1	1	3
VH	2	4	3	4
VI	1	1	1	1
VK	1	2	4	2
VL	1	1	1	1
VM	1	1	1	1
VN	1	1	1	1
VP	1	2	1	2
VQ	1	1	1	2
VR	9	9	50	8
VS	2	3	2	2
VT	3	3	3	4
VV	5	3	5	5
VW	1	1	1	1
VY	1	1	1	1
WA	1	2	1	2
WC	2	2	1	2
WD	1	1	1	1
WE	1	1	1	1
WF	1	1	1	1
WG	1	1	1	1
WH	1	1	2	1
WI	1	1	1	1
WK	1	2	9	2
WL	1	1	1	1
WM	1	1	1	1
WN	2	2	6	2
WP	3	2	1	2
WQ	1	2	2	1
WR	3	3	50	3
WS	2	3	1	3
WT	1	2	2	2
WV	2	3	1	2
WW	1	1	1	1
WY	1	1	1	1
YA	3	5	2	7
YC	1	2	1	1
YD	1	1	1	1
YE	2	2	2	2
YF	2	1	1	1
YG	5	10	1	50
YH	3	6	6	4
YI	1	1	2	1
YK	2	3	50	2
YL	1	2	1	1
YM	2	2	2	2
YN	2	3	6	3
YP	2	3	2	4
YQ	1	3	3	4
YR	5	7	50	6
YS	1	4	2	4
YT	2	4	3	4
YV	2	1	1	1
YW	1	1	1	1
YY	2	1	1	1
